# Supplementary material for: “Zoom”ing to the Kitchen: A Novel Approach to Virtual Nutrition Education for Medical Trainees
Source: Nutrients. 2023 Sep 27;15(19):4166. doi: 10.3390/nu15194166 (PMC10574391; doi:10.3390/nu15194166)
Supplement: Supplementary file 1 [file nutrients-15-04166-s001.zip]

Archive with 1 entries (1 files):
- nutrients-2589069-supplementary.pdf
